# Supplementary material for: Spatial Pattern Enhances Ecosystem Functioning in an African Savanna
Source: PLoS Biol. 2010 May 25;8(5):e1000377. doi: 10.1371/journal.pbio.1000377 (PMC2876046; doi:10.1371/journal.pbio.1000377)
Supplement: Table S1 — Top five ordinal-regression models of gecko abundance. The five ordinal regression models of gecko occupancy patterns that received "substantial" empirical support (Δi < 2) according to the second order Akaike Information Criterion (AICc), along with a model (for comparison) that contained only a constant. The best-fitting model, which we used for simulations, appears in bold. Δi is the difference between a model's AICc value and that of the model with the lowest AICc; the Akaike weight wi is likelihood of a given model's being the best model in the set [ref. 29, main text]. Examination of the full set of 108 candidate models shows that Tree Size and Mound Proximity (in that order) were by far the most important predictors of gecko abundance. (0.02 MB XLS) [file pbio.1000377.s006.xls]

## Sheet: Table S1
Rank	Form of ordinal-regression model	AICc	No. parameters	∆i	wi
1	Ln(Tree size) + Ln(Proximity) + Mound ID	316.592	4	0	0.182158
2	Tree size + Ln(Proximity) + Nearest neighbor + Tree size*Ln(Proximity) + Nearest neighbor*Ln(Proximity)	317.533	6	0.940078	0.113845
3	Ln(Tree size) + Proximity + Mound ID	317.568	4	0.9751	0.111869
4	Ln(Tree size) + Ln(Proximity) + Mound ID + Ln(Proximity)*Ln(Tree size)	318.251	5	1.65886	0.0794755
5	Ln(Tree size) + Ln(Proximity) + Nearest neighbor + Mound ID	318.521	5	1.92866	0.0694459
…	…	…	…	…	…
106	Constant only	361.76	1	45.2	0
