# Supplementary material for: Spatial Pattern Enhances Ecosystem Functioning in an African Savanna
Source: PLoS Biol. 2010 May 25;8(5):e1000377. doi: 10.1371/journal.pbio.1000377 (PMC2876046; doi:10.1371/journal.pbio.1000377)
Supplement: Table S2 — Top eight ordinal-regression models of spider abundance. The eight ordinal regression models of adult spider occupancy that received "substantial" empirical support (Δi < 2) according to the second order Akaike Information Criterion (AICc), along with a model (for comparison) that contained only a constant. The best-fitting model, which we used for simulations, appears in bold. Symbols correspond to those in Table S1. Examination of the full set of 26 candidate models shows that Mound Proximity and Mound Identity are the most important predictors of spider abundance; the best-fitting model that did not include a term for distance (which contained the predictors Mound Identity and square-root-transformed Tree Size) had Δi = 32.92 and wi = 0.000, indicating essentially zero empirical support [ref. 29, main text]. (0.02 MB XLS) [file pbio.1000377.s007.xls]

## Sheet: Table S2
Rank	Form of multiple-regression model	AICc	No. parameters	∆i	wi
1	Proximity + Mound ID	102.369	3	0	0.154182
2	Proximity + Tree size + Mound ID + Sqrt(Tree size) + Proximty*Sqrt(Tree size)	102.416	5	0.0470636	0.150596
3	Proximity + Tree size + Mound ID + Proximity*Tree size	102.472	5	0.102264	0.146496
4	Sqrt(Proximity) + Tree size + Mound ID + Tree size*Sqrt(Proximity)	103.142	5	0.772564	0.104779
5	Sqrt(Proximity) + Sqrt(Tree size) + Mound ID + Sqrt(Proximity)*Sqrt(Tree size)	103.187	5	0.818164	0.102417
6	Sqrt(Proximity) + Mound ID	103.361	3	0.9922	0.0938814
7	Proximity + Sqrt(Tree size) + Mound ID	103.695	4	1.32535	0.0794763
8	Proximity + Tree size + Mound ID	103.812	4	1.44245	0.0749565
…	…	…	…	…	…
24	Constant only	161.651	1	59.3	0
