# Supplementary material for: Spatial Pattern Enhances Ecosystem Functioning in an African Savanna
Source: PLoS Biol. 2010 May 25;8(5):e1000377. doi: 10.1371/journal.pbio.1000377 (PMC2876046; doi:10.1371/journal.pbio.1000377)
Supplement: Table S3 — Best-fitting multiple-regression models for arthropod response variables. Best-fitting multiple-regression models for arthropod response variables, which we used in simulations for each variable, with P values from effect tests on the term for mound proximity. Best-fitting models were selected from candidate sets of 24 (for abundance/biomass measures) or 16 (for spider fecundity) using AICc, as described in the Materials and Methods. The model for prey-arthropod biomass appears in italics because it explains a trivial amount of the variance, and because the negative relationship with mound proximity was not statistically significant. (0.02 MB XLS) [file pbio.1000377.s008.xls]

## Sheet: Table S3
Response	Form of best-fitting multiple regresion model	AICc	R2	P of proximity term
Ln(Prey-arthropod abundance + 1)	(Proximity)2 + Mound ID	166.175	0.38	0.03
Ln(Prey-arthropod biomass + 0.0001)	Ln(Proximity)	265.922	0.02	0.29
Ln(Predatory-arthropod abundance)	Proximity + Mound ID	84.75	0.68	< 0.0001
Ln(Predatory-arthropod biomass)	(Proximity)2 + Mound ID + Tree size	172.75	0.43	< 0.0001
Ln(Total-arthropod abundance)	(Proximity)2 + Mound ID + Ln(Tree size)	104.36	0.64	< 0.0001
Ln(Total-arthropod biomass)	(Proximity)2 + Mound ID	149.75	0.39	0.0003
Ln(Total spiderlings/female)	(Proximity)2 + Carapace width	154.6	0.23	< 0.0001
Ln(Mean spiderlings/egg case/female)	(Proximity)2 + Carapace width	128.93	0.08	0.05
