# Supplementary material for: Spatial Pattern Enhances Ecosystem Functioning in an African Savanna
Source: PLoS Biol. 2010 May 25;8(5):e1000377. doi: 10.1371/journal.pbio.1000377 (PMC2876046; doi:10.1371/journal.pbio.1000377)
Supplement: Table S4 — Repeated-measures MANOVA table for gecko occupancy in the habitat-selection experiment. The dependent variables were (a) the mean occupation frequencies for each post during the 12 surveys prior to prey addition and (b) the same frequencies for the 12 surveys conducted during daily prey addition to far posts only. The Time*Proximity interaction term is significant because the experimental addition of prey equalized gecko occupancy rates at 10 m and 30 m from termite mounds (Fig. 3A, main text). (0.02 MB XLS) [file pbio.1000377.s009.xls]

## Sheet: Table S4
Source	df	F ratio	P
Between subjects
Mound identity	11,33	0.87	0.6
Post size	1,33	95.9	< 0.0001
Mound proximity	1,33	11	0.002
Size x proximity	1,33	8.4	0.007
Within subects
Time	1,33	3.9	0.06
Time x Mound identity	11,33	0.6	0.8
Time x Post size	1,33	5.8	0.02
Time x Mound proximity	1,33	7.5	< 0.01
Time x Size x Proximity	1,33	0.4	0.6
